# Supplementary material for: Surgical paradox: physiological activation and improved mood state during surgical work in pediatric surgeons
Source: J Occup Health. 2026 Jul 4;68(1):uiag036. doi: 10.1093/joccuh/uiag036 (PMC13418209; doi:10.1093/joccuh/uiag036)
Supplement: Supplementary_materials_uiag036 [file supplementary_materials_uiag036.zip]

Archive with 2 entries (2 files):
- SuppleFigure 1.TIF
- Iida et al Supple Table June 25.docx
